# Supplementary material for: Liposomal Rifabutin—A Promising Antibiotic Repurposing Strategy against Methicillin-Resistant Staphylococcus aureus Infections
Source: Pharmaceuticals (Basel). 2024 Apr 8;17(4):470. doi: 10.3390/ph17040470 (PMC11053623; doi:10.3390/ph17040470)
Supplement: Supplementary file 1 [file pharmaceuticals-17-00470-s001.zip]

Archive with 1 entries (1 files):
- pharmaceuticals-2898137-supplementary.pdf
